# Supplementary material for: Binding of a Co(III) Metalloporphyrin to Amines in Water: Influence of the pKa and Aromaticity of the Ligand, and pH-Modulated Allosteric Effect
Source: Inorg Chem. 2024 Dec 21;64(1):85–96. doi: 10.1021/acs.inorgchem.4c04183 (PMC11733933; doi:10.1021/acs.inorgchem.4c04183)
Supplement: Supplementary file 1 — ic4c04183_si_001.txt [file ic4c04183_si_001.txt]

CoP(H2O)(Pz)
C    10.8514273   15.8126938   14.2397778 
C    10.9071403   17.2286225   13.9912529 
H    11.7951666   17.8424728   14.0953135 
C     9.6727494   17.6053420   13.5478387 
H     9.3518455   18.5916183   13.2322035 
C     8.8342146   16.4365712   13.5965153 
C    11.9666173   15.0295906   14.5564579 
C    13.2072962   15.7187317   14.9813499 
C    14.3791428   15.6520649   14.2123856 
H    14.3788711   15.0945990   13.2752965 
C    15.5337797   16.3188892   14.6197979 
H    16.4387727   16.2792295   14.0145918 
C    15.5267333   17.0601940   15.8035162 
C    14.3624322   17.1460310   16.5744726 
H    14.3567546   17.7360818   17.4910699 
C    13.2100884   16.4819314   16.1613566 
H    12.3017788   16.5467929   16.7618085 
Co    8.9993653   13.4802857   14.0018870 
N     9.5854599   15.3428751   13.9776036 
S    17.0247069   17.8717899   16.3699255 
O    16.5928137   19.1889591   16.8871082 
O    17.5621218   16.9838259   17.4279747 
O    17.9082818   17.9641590   15.1878597 
C     6.6646384   15.3230776   13.7599530 
C     5.2573830   15.3880249   14.0538026 
H     4.6475782   16.2812560   13.9731177 
C     4.8830952   14.1527462   14.4974475 
H     3.9036129   13.8375914   14.8391546 
C     6.0416073   13.3058371   14.4047044 
C     7.4456378   16.4413909   13.4479976 
C     6.7473918   17.6905223   13.0626632 
C     6.8160653   18.8464837   13.8542292 
H     7.3800430   18.8302991   14.7874189 
C     6.1451907   20.0077297   13.4720031 
H     6.1875217   20.9017436   14.0930881 
C     5.3984749   20.0218249   12.2918864 
C     5.3088091   18.8718444   11.5002212 
H     4.7145063   18.8826605   10.5864282 
C     5.9764253   17.7131918   11.8880290 
H     5.9111622   16.8155093   11.2718562 
N     7.1285964   14.0465102   13.9834163 
S     4.5837922   21.5280689   11.7533620 
O     3.2558294   21.1061630   11.2556347 
O     5.4550108   22.0709906   10.6842306 
O     4.5160197   22.4012852   12.9446063 
C    11.3343288   11.6350751   13.7027847 
C    12.7417185   11.5662024   13.9896753 
H    13.3504357   10.6734174   13.8969434 
C    13.1190056   12.7962107   14.4460475 
H    14.1002517   13.1049026   14.7886752 
C    11.9632621   13.6464853   14.3685887 
C    10.5495048   10.5200705   13.3869958 
C    11.2445452    9.2697990   12.9977050 
C    11.1812260    8.1165892   13.7936378 
H    10.6226493    8.1354751   14.7300557 
C    11.8501757    6.9542517   13.4112368 
H    11.8119117    6.0622322   14.0354340 
C    12.5899288    6.9366134   12.2268412 
C    12.6738575    8.0838221   11.4305376 
H    13.2627395    8.0704940   10.5132872 
C    12.0077744    9.2433732   11.8183494 
H    12.0693955   10.1388488   11.1985462 
N    10.8719952   12.9130609   13.9378934 
S    13.4051163    5.4300240   11.6896605 
O    14.7349476    5.8517308   11.1967451 
O    12.5372180    4.8885080   10.6172321 
O    13.4685462    4.5561107   12.8805768 
C     7.1485801   11.1416822   14.2154646 
C     7.0936447    9.7283866   13.9582828 
H     6.2086339    9.1116578   14.0706916 
C     8.3233061    9.3556419   13.4979982 
H     8.6417632    8.3713962   13.1738152 
C     9.1611021   10.5241234   13.5436608 
C     6.0391446   11.9185722   14.5627817 
C     4.8004983   11.2231311   14.9849446 
C     3.6272507   11.2982397   14.2189477 
H     3.6259939   11.8660068   13.2880581 
C     2.4729348   10.6283215   14.6218029 
H     1.5668149   10.6750483   14.0187604 
C     2.4818209    9.8751888   15.7980242 
C     3.6474295    9.7811312   16.5658915 
H     3.6542853    9.1818990   17.4765066 
C     4.7996443   10.4487343   16.1572870 
H     5.7089393   10.3773059   16.7555673 
N     8.4113230   11.6178740   13.9350999 
S     0.9835046    9.0600002   16.3583884 
O     1.4165424    7.7447950   16.8794971 
O     0.4381615    9.9480325   17.4123492 
O     0.1059840    8.9636090   15.1720905 
O     8.9763144   13.5570577   11.9939999 
H     9.8819142   13.3865471   11.6654723 
H     8.4266130   12.8297659   11.6399320 
C     9.5332305   12.4170955   16.5686242 
C     9.5340105   12.4161902   17.9619828 
C     8.5149830   14.4485574   17.9928364 
C     8.4985772   14.4817821   16.5999411 
N     9.0115059   13.4577181   15.8913041 
H     9.9463998   11.5889963   16.0011090 
H     9.9604353   11.5655576   18.4954985 
H     8.0952304   15.2859089   18.5520935 
H     8.0787531   15.3228289   16.0571635 
N     9.0287685   13.4237774   18.6858085

CoP(H2O)(Py)
C    10.8510954   15.8123718   14.2414623 
C    10.9074240   17.2284925   13.9914102 
H    11.7958247   17.8421836   14.0935590 
C     9.6729629   17.6047559   13.5481415 
H     9.3522315   18.5904398   13.2303568 
C     8.8347237   16.4352817   13.5986800 
C    11.9664164   15.0294595   14.5579406 
C    13.2072291   15.7190099   14.9811988 
C    14.3788838   15.6529640   14.2119125 
H    14.3784741   15.0954668   13.2747965 
C    15.5336899   16.3195883   14.6193542 
H    16.4386781   16.2798697   14.0141375 
C    15.5268102   17.0606547   15.8032419 
C    14.3624950   17.1465301   16.5742192 
H    14.3567892   17.7366396   17.4907915 
C    13.2103491   16.4821369   16.1611825 
H    12.3018538   16.5460815   16.7614421 
Co    8.9993596   13.4806096   14.0090529 
N     9.5859006   15.3420304   13.9800226 
S    17.0246549   17.8715694   16.3701957 
O    16.5930088   19.1891548   16.8867241 
O    17.5616343   16.9841809   17.4290820 
O    17.9090524   17.9631792   15.1886087 
C     6.6650199   15.3220581   13.7634950 
C     5.2570280   15.3875869   14.0554608 
H     4.6469906   16.2805333   13.9728082 
C     4.8825695   14.1524365   14.4991303 
H     3.9024183   13.8367261   14.8384774 
C     6.0421676   13.3060632   14.4082017 
C     7.4460990   16.4399455   13.4501898 
C     6.7479242   17.6891269   13.0637733 
C     6.8161601   18.8454300   13.8549713 
H     7.3800491   18.8292031   14.7882245 
C     6.1455345   20.0069230   13.4727592 
H     6.1877184   20.9008987   14.0939784 
C     5.3989070   20.0212119   12.2925665 
C     5.3094683   18.8711282   11.5009958 
H     4.7150629   18.8819019   10.5872359 
C     5.9772493   17.7124449   11.8888777 
H     5.9118830   16.8148864   11.2724986 
N     7.1293669   14.0463512   13.9890476 
S     4.5844551   21.5274771   11.7539543 
O     3.2563806   21.1060222   11.2559244 
O     5.4557258   22.0707227   10.6849248 
O     4.5164297   22.4008073   12.9451727 
C    11.3339913   11.6361594   13.7064270 
C    12.7422020   11.5667094   13.9911033 
H    13.3509180   10.6741495   13.8960752 
C    13.1198490   12.7966165   14.4473580 
H    14.1017512   13.1059752   14.7875824 
C    11.9630389   13.6462999   14.3716969 
C    10.5490804   10.5214163   13.3896891 
C    11.2440095    9.2710778   12.9990107 
C    11.1810572    8.1172887   13.7942838 
H    10.6225328    8.1359318   14.7307186 
C    11.8495593    6.9546954   13.4115542 
H    11.8113153    6.0624855   14.0355717 
C    12.5892821    6.9371108   12.2271329 
C    12.6729617    8.0845304   11.4310517 
H    13.2618466    8.0711725   10.5137214 
C    12.0069128    9.2441293   11.8193151 
H    12.0687710   10.1396432   11.1995377 
N    10.8714184   12.9132724   13.9436401 
S    13.4046489    5.4306596   11.6900234 
O    14.7346467    5.8522553   11.1972688 
O    12.5372011    4.8886687   10.6173855 
O    13.4682183    4.5565203   12.8808560 
C     7.1488660   11.1418534   14.2175794 
C     7.0932815    9.7283013   13.9588445 
H     6.2077634    9.1117352   14.0687554 
C     8.3232217    9.3560073   13.4991897 
H     8.6419511    8.3724197   13.1730944 
C     9.1606430   10.5252820   13.5466607 
C     6.0395106   11.9187446   14.5647808 
C     4.8005555   11.2231923   14.9853551 
C     3.6275086   11.2982112   14.2190675 
H     3.6265429   11.8662112   13.2882907 
C     2.4730102   10.6283050   14.6215304 
H     1.5669175   10.6755543   14.0185054 
C     2.4815997    9.8749176   15.7975884 
C     3.6470280    9.7807584   16.5657045 
H     3.6533967    9.1817580   17.4764702 
C     4.7991966   10.4485842   16.1575110 
H     5.7086925   10.3774182   16.7554669 
N     8.4109299   11.6186387   13.9381934 
S     0.9834877    9.0599595   16.3580196 
O     1.4162719    7.7444609   16.8788148 
O     0.4382281    9.9475949   17.4124627 
O     0.1054631    8.9638833   15.1720006 
O     8.9762587   13.5581362   11.9945624 
H     9.8820979   13.3832463   11.6695823 
H     8.4268490   12.8293226   11.6437228 
C     9.5379020   12.4075149   16.5761959 
C     9.5616152   12.3610426   17.9642086 
C     9.0285001   13.4237069   18.6925110 
C     8.4871420   14.5036700   17.9965368 
C     8.4943083   14.4912578   16.6076075 
N     9.0118779   13.4575327   15.9102196 
H     9.0346975   13.4105045   19.7820350 
H     9.9426739   11.5965896   15.9786418 
H     9.9972569   11.4922628   18.4549358 
H     8.0576188   15.3602714   18.5133634 
H     8.0829950   15.3163121   16.0345814

CoP(H2O)(Mi)
C    10.8563487   15.7743607   14.3017877 
C    10.9077242   17.1981665   14.0954334 
H    11.7946574   17.8113019   14.2136177 
C     9.6702549   17.5841169   13.6692548 
H     9.3441399   18.5782575   13.3848630 
C     8.8361973   16.4104218   13.6863798 
C    11.9764004   14.9865154   14.5874210 
C    13.2227829   15.6694385   15.0082087 
C    14.3779219   15.6311122   14.2127020 
H    14.3594332   15.0996483   13.2607777 
C    15.5388083   16.2915674   14.6133827 
H    16.4307388   16.2733114   13.9880942 
C    15.5548234   16.9988756   15.8174861 
C    14.4075514   17.0555962   16.6164663 
H    14.4194547   17.6179592   17.5503296 
C    13.2493120   16.3974374   16.2099092 
H    12.3541340   16.4398233   16.8315369 
Co    9.0141803   13.4423518   14.0125301 
N     9.5913637   15.3081186   14.0306839 
S    17.0593638   17.8061221   16.3720148 
O    16.6339342   19.1214073   16.8999675 
O    17.6082605   16.9137835   17.4204286 
O    17.9307661   17.9040817   15.1812530 
C     6.6727084   15.2866426   13.8263889 
C     5.2644649   15.3397182   14.1212564 
H     4.6503231   16.2315061   14.0573700 
C     4.8970528   14.0941119   14.5411821 
H     3.9191899   13.7661856   14.8759021 
C     6.0615981   13.2560482   14.4318208 
C     7.4478977   16.4145477   13.5364054 
C     6.7436711   17.6660272   13.1673331 
C     6.7954505   18.8108459   13.9761107 
H     7.3517871   18.7857371   14.9136655 
C     6.1183382   19.9728734   13.6055651 
H     6.1478545   20.8577538   14.2404031 
C     5.3816707   19.9994534   12.4194110 
C     5.3085649   18.8606416   11.6099205 
H     4.7224400   18.8802940   10.6908886 
C     5.9823953   17.7018684   11.9862447 
H     5.9296752   16.8134662   11.3556340 
N     7.1437465   14.0091842   14.0236531 
S     4.5557627   21.5048571   11.8953801 
O     3.2197358   21.0812039   11.4206333 
O     5.4060814   22.0503029   10.8107603 
O     4.5066379   22.3777060   13.0878199 
C    11.3533119   11.6053205   13.6829665 
C    12.7645872   11.5380439   13.9550547 
H    13.3765170   10.6495143   13.8430465 
C    13.1398057   12.7631140   14.4255519 
H    14.1228151   13.0726600   14.7625866 
C    11.9769978   13.6075160   14.3725312 
C    10.5714611   10.4914472   13.3579894 
C    11.2675593    9.2464346   12.9519820 
C    11.2183423    8.0882985   13.7418542 
H    10.6700894    8.1005463   14.6844507 
C    11.8865383    6.9301231   13.3454821 
H    11.8587969    6.0346812   13.9653545 
C    12.6124753    6.9209531   12.1524313 
C    12.6825457    8.0727387   11.3612813 
H    13.2604396    8.0665645   10.4368993 
C    12.0165268    9.2278981   11.7632543 
H    12.0674760   10.1266571   11.1471664 
N    10.8867286   12.8763631   13.9402025 
S    13.4250878    5.4190525   11.5990150 
O    14.7459543    5.8462988   11.0868812 
O    12.5432099    4.8766040   10.5383542 
O    13.5098542    4.5416862   12.7863483 
C     7.1755423   11.0966866   14.2076519 
C     7.1225578    9.6833572   13.9443663 
H     6.2401165    9.0631448   14.0588758 
C     8.3509368    9.3169655   13.4762375 
H     8.6717493    8.3354049   13.1459887 
C     9.1841994   10.4898658   13.5231311 
C     6.0661170   11.8668825   14.5681614 
C     4.8317014   11.1619036   14.9883046 
C     3.6598234   11.2252290   14.2195589 
H     3.6554476   11.7933875   13.2888365 
C     2.5106175   10.5448963   14.6200630 
H     1.6055666   10.5823310   14.0147512 
C     2.5234567    9.7932774   15.7972209 
C     3.6876536    9.7120069   16.5687260 
H     3.6975661    9.1145521   17.4804945 
C     4.8345235   10.3902261   16.1622187 
H     5.7433490   10.3293943   16.7624399 
N     8.4332451   11.5788819   13.9208491 
S     1.0316239    8.9649988   16.3547552 
O     1.4753425    7.6559597   16.8826166 
O     0.4726954    9.8510236   17.4034816 
O     0.1590818    8.8549802   15.1657621 
O     8.9816316   13.5542705   11.9967264 
H     9.8891402   13.3998921   11.6665228 
H     8.4457675   12.8189915   11.6387428 
C     9.3508504   12.7022876   17.9874149 
C     9.5389328   12.3585263   16.6730880 
C     8.5538883   14.3155451   16.7041641 
N     8.7302439   13.9349714   17.9870487 
H     9.6009842   12.1843174   18.9051629 
H     9.9901481   11.4702046   16.2513031 
H     8.0878640   15.2458237   16.4059929 
N     9.0364680   13.3753656   15.8892431 
C     8.3240108   14.6983295   19.1638462 
H     7.5795606   14.1312435   19.7346584 
H     9.1976669   14.8995009   19.7944959 
H     7.8871066   15.6451912   18.8328745

CoP(H2O)(Dp)
C    10.8241803   15.8264819   14.2569214 
C    10.8674322   17.2472492   14.0289825 
H    11.7486188   17.8686090   14.1469573 
C     9.6321477   17.6169506   13.5827448 
H     9.3024930   18.6038753   13.2781005 
C     8.8067711   16.4369246   13.6087976 
C    11.9466930   15.0507989   14.5639534 
C    13.1851253   15.7461847   14.9865074 
C    14.3459294   15.7092587   14.1993339 
H    14.3375305   15.1715257   13.2507755 
C    15.5003110   16.3781806   14.6047464 
H    16.3970616   16.3608343   13.9864314 
C    15.5035964   17.0921094   15.8050149 
C    14.3497979   17.1487626   16.5944914 
H    14.3520455   17.7167681   17.5249721 
C    13.1980071   16.4823678   16.1833059 
H    12.2978454   16.5229594   16.7979048 
Co    8.9947547   13.4806762   14.0011724 
N     9.5659691   15.3464146   13.9801028 
S    17.0004754   17.9069647   16.3685717 
O    16.5660614   19.2236045   16.8855631 
O    17.5427772   17.0222772   17.4269557 
O    17.8823004   18.0013260   15.1851970 
C     6.6460989   15.3016033   13.7397607 
C     5.2329306   15.3527944   14.0111834 
H     4.6145688   16.2389104   13.9169570 
C     4.8661849   14.1149202   14.4534943 
H     3.8849165   13.7885708   14.7794735 
C     6.0372565   13.2817784   14.3817473 
C     7.4200449   16.4285970   13.4425980 
C     6.7153346   17.6739519   13.0541046 
C     6.7540784   18.8228134   13.8577779 
H     7.2984297   18.8030011   14.8024495 
C     6.0802709   19.9815973   13.4722943 
H     6.1006166   20.8700041   14.1024401 
C     5.3592401   20.0006267   12.2764583 
C     5.2985564   18.8574032   11.4721065 
H     4.7245054   18.8709346   10.5453865 
C     5.9698497   17.7017216   11.8630815 
H     5.9270740   16.8098095   11.2366668 
N     7.1210812   14.0316273   13.9733290 
S     4.5395074   21.5032568   11.7353549 
O     3.2141929   21.0754930   11.2350411 
O     5.4095919   22.0504803   10.6674325 
O     4.4648931   22.3772064   12.9258275 
C    11.3456577   11.6571065   13.6957832 
C    12.7570141   11.6008811   13.9696875 
H    13.3743297   10.7151277   13.8661266 
C    13.1243595   12.8325985   14.4290564 
H    14.1053471   13.1514830   14.7631638 
C    11.9567179   13.6694308   14.3663334 
C    10.5702019   10.5347122   13.3843487 
C    11.2749302    9.2895810   12.9931570 
C    11.2390671    8.1425202   13.7993758 
H    10.6953058    8.1633535   14.7444110 
C    11.9136519    6.9837335   13.4151755 
H    11.8953770    6.0963679   14.0468455 
C    12.6325436    6.9632668   12.2181071 
C    12.6903787    8.1048534   11.4112545 
H    13.2633311    8.0903185   10.4838806 
C    12.0180738    9.2604289   11.8009884 
H    12.0593380   10.1510818   11.1725955 
N    10.8707872   12.9276291   13.9416881 
S    13.4540645    5.4608647   11.6788664 
O    14.7831466    5.8879643   11.1880708 
O    12.5901751    4.9173470   10.6041048 
O    13.5198940    4.5846226   12.8680932 
C     7.1667571   11.1270653   14.2163561 
C     7.1259945    9.7094069   13.9757643 
H     6.2478721    9.0843168   14.0965383 
C     8.3587051    9.3454127   13.5171109 
H     8.6882566    8.3615669   13.2028038 
C     9.1826386   10.5252676   13.5481779 
C     6.0482060   11.8960449   14.5504120 
C     4.8133679   11.1919632   14.9703538 
C     3.6484501   11.2362775   14.1897285 
H     3.6507107   11.7865115   13.2483161 
C     2.4976898   10.5595789   14.5923943 
H     1.5978348   10.5834210   13.9787915 
C     2.5022857    9.8294407   15.7829663 
C     3.6602582    9.7653179   16.5656093 
H     3.6643921    9.1843607   17.4880295 
C     4.8082593   10.4404039   16.1574484 
H     5.7117186   10.3934093   16.7667519 
N     8.4224927   11.6145146   13.9290196 
S     1.0090239    9.0054270   16.3432098 
O     1.4494614    7.6920066   16.8631466 
O     0.4584761    9.8886292   17.3986720 
O     0.1309581    8.9043277   15.1575723 
O     8.9795264   13.5557246   11.9765025 
H     9.8930599   13.4077148   11.6605434 
H     8.4583831   12.8056743   11.6277256 
C     9.5318207   12.4145345   16.5850845 
C     9.5463600   12.3507850   17.9604347 
C     8.4326061   14.4859392   17.9927078 
C     8.4608094   14.4712156   16.6160882 
N     8.9980242   13.4542783   15.9013829 
H     9.9601407   11.6084096   15.9966281 
H     9.9969566   11.4787435   18.4268198 
H     7.9821920   15.3436027   18.4852718 
H     8.0409830   15.2988904   16.0520558 
C     8.9822849   13.4031735   18.7321543 
N     8.9695637   13.3759081   20.0839047 
C     9.5538727   12.2466166   20.8019510 
H    10.6286141   12.1476945   20.5844330 
H     9.4318525   12.4105339   21.8759782 
H     9.0535081   11.3031183   20.5350894 
C     8.3823179   14.4814480   20.8355996 
H     8.9099889   15.4267502   20.6343451 
H     7.3185509   14.6125495   20.5845498 
H     8.4607393   14.2624551   21.9038654 

CoP(H2O)(Da)
C    10.8113611   15.7936696   14.1391107 
C    10.8397919   17.2024945   13.8526118 
H    11.7353870   17.8139681   13.8349264 
C     9.5609287   17.5722717   13.5620681 
H     9.1994362   18.5508591   13.2675087 
C     8.7399305   16.4007175   13.7248975 
C    11.9536689   15.0391235   14.4217882 
C    13.2068265   15.7522915   14.7618299 
C    14.3709847   15.6146412   13.9905840 
H    14.3541684   14.9954141   13.0930830 
C    15.5422745   16.2815357   14.3482910 
H    16.4420590   16.1827727   13.7418160 
C    15.5605667   17.0939378   15.4845615 
C    14.4033841   17.2556309   16.2533744 
H    14.4168814   17.9017037   17.1312398 
C    13.2354067   16.5918343   15.8889591 
H    12.3341449   16.7169038   16.4903398 
Co    8.9412201   13.4260755   14.1368239 
N     9.5245272   15.3106338   14.0445959 
S    17.0823396   17.8938990   16.0014618 
O    16.6839699   19.2310678   16.4936420 
O    17.6244027   17.0227334   17.0712910 
O    17.9442378   17.9404756   14.8011483 
C     6.5757602   15.2705832   13.9048917 
C     5.1506503   15.3063997   14.0995764 
H     4.5422584   16.2035520   14.0690194 
C     4.7511610   14.0278064   14.3524011 
H     3.7500006   13.6716797   14.5666214 
C     5.9237703   13.2008640   14.2628762 
C     7.3475681   16.4079019   13.6601839 
C     6.6449927   17.6731886   13.3311843 
C     6.7302991   18.8005815   14.1605559 
H     7.3037388   18.7475946   15.0868519 
C     6.0736251   19.9835713   13.8194565 
H     6.1309784   20.8563078   14.4691772 
C     5.3262440   20.0482440   12.6415380 
C     5.2225990   18.9274914   11.8104155 
H     4.6307179   18.9778340   10.8962276 
C     5.8755980   17.7481788   12.1575132 
H     5.8024431   16.8752411   11.5076720 
N     7.0429339   13.9804509   14.0376706 
S     4.5290331   21.5804104   12.1508234 
O     3.1813338   21.1937936   11.6771813 
O     5.3845948   22.1271151   11.0709821 
O     4.5052267   22.4324778   13.3587672 
C    11.3068556   11.5910328   13.8764596 
C    12.7162764   11.5428164   14.1514367 
H    13.3245806   10.6456404   14.1200634 
C    13.1008452   12.8071678   14.4908301 
H    14.0881991   13.1466168   14.7824625 
C    11.9415907   13.6453794   14.3578079 
C    10.5388098   10.4594199   13.5914633 
C    11.2521190    9.2050726   13.2476783 
C    11.1589307    8.0607998   14.0531621 
H    10.5654559    8.0903016   14.9677709 
C    11.8357192    6.8916619   13.7053266 
H    11.7724942    6.0064042   14.3372351 
C    12.6125727    6.8577842   12.5451791 
C    12.7255304    7.9957804   11.7392797 
H    13.3419340    7.9698216   10.8405035 
C    12.0516549    9.1613941   12.0929496 
H    12.1343059   10.0486214   11.4637620 
N    10.8357043   12.8792332   14.0295588 
S    13.4364882    5.3426124   12.0461309 
O    14.7823577    5.7533922   11.5884903 
O    12.5984886    4.7943798   10.9534085 
O    13.4613838    4.4795396   13.2462877 
C     7.0695292   11.0538099   14.1027940 
C     7.0505693    9.6463784   13.8114907 
H     6.1592011    9.0288299   13.7955798 
C     8.3283488    9.2858324   13.5037966 
H     8.6897879    8.3113802   13.1957900 
C     9.1460160   10.4576456   13.6669209 
C     5.9158439   11.8080313   14.3318362 
C     4.6541847   11.0877874   14.6260863 
C     3.5279936   11.1858159   13.7957407 
H     3.5776204   11.7851473   12.8859155 
C     2.3523374   10.5038216   14.1110930 
H     1.4822447   10.5707816   13.4586481 
C     2.2923361    9.7161227   15.2629575 
C     3.4118490    9.5975187   16.0933266 
H     3.3673985    8.9723512   16.9852933 
C     4.5832738   10.2764831   15.7719158 
H     5.4551043   10.1841076   16.4208114 
N     8.3567841   11.5444130   14.0078366 
S     0.7696596    8.8809780   15.7203381 
O     1.1767566    7.5314115   16.1705065 
O     0.1954491    9.7034850   16.8114540 
O    -0.0684489    8.8667356   14.5026895 
O     8.9336879   13.5040306   12.0971877 
H     9.8485347   13.3124450   11.8074508 
H     8.3947034   12.7630631   11.7554558 
C     9.7982834   12.1713953   16.6780865 
C     9.6819181   12.0024727   18.2266683 
C     7.6732168   13.2516279   18.3646844 
C     7.6121785   13.2065130   16.8028947 
C     9.5868401   14.5721760   16.8272523 
C     9.7616312   14.3757643   18.3703896 
H     9.4414403   11.2803326   16.1559729 
H    10.8356257   12.3595864   16.3899019 
H    10.6851861   11.8610652   18.6501052 
H     7.2255734   14.1834922   18.7335288 
H     7.1033747   12.4090747   18.7786847 
H     7.2005838   12.2580082   16.4484433 
H     6.9951650   14.0250124   16.4273713 
H     8.9257870   15.4138403   16.5988685 
H    10.5579680   14.7470679   16.3599347 
H     9.3682835   15.2568491   18.8942049 
H    10.8251588   14.2707343   18.6223514 
N     8.9834552   13.3455859   16.2223289 
H     9.0770508   11.1201249   18.4752056 
N     9.0561947   13.1790821   18.8345315

CoP(H2O)(Qi)
C    10.8133191   15.7896618   14.1411300 
C    10.8334734   17.1972436   13.8478867 
H    11.7275331   17.8099811   13.8088166 
C     9.5482329   17.5642355   13.5843217 
H     9.1782992   18.5411264   13.2945440 
C     8.7331610   16.3918131   13.7670680 
C    11.9624988   15.0408077   14.4095588 
C    13.2199376   15.7622134   14.7162144 
C    14.3649649   15.6304222   13.9162317 
H    14.3312085   15.0049501   13.0234065 
C    15.5382108   16.3123944   14.2387304 
H    16.4224775   16.2196590   13.6088583 
C    15.5774037   17.1330560   15.3684754 
C    14.4395154   17.2857171   16.1675705 
H    14.4689063   17.9371886   17.0410753 
C    13.2696509   16.6073792   15.8382748 
H    12.3833711   16.7255621   16.4628446 
Co    8.9487556   13.4148198   14.1843610 
N     9.5255445   15.3037530   14.0751207 
S    17.0998059   17.9616918   15.8381310 
O    16.6943349   19.3065489   16.3029967 
O    17.6706114   17.1249607   16.9203469 
O    17.9402905   17.9878716   14.6222286 
C     6.5759419   15.2551925   13.9678468 
C     5.1515390   15.2845874   14.1669090 
H     4.5407533   16.1803519   14.1509894 
C     4.7558811   14.0013032   14.3987639 
H     3.7560465   13.6382793   14.6072429 
C     5.9312512   13.1797560   14.2993992 
C     7.3405714   16.3964176   13.7213389 
C     6.6271340   17.6575654   13.4001314 
C     6.7147656   18.7871488   14.2261435 
H     7.3032608   18.7414838   15.1433625 
C     6.0389227   19.9622532   13.8946499 
H     6.0966795   20.8360964   14.5428250 
C     5.2704732   20.0168813   12.7298077 
C     5.1668281   18.8944669   11.9009528 
H     4.5587632   18.9366665   10.9970560 
C     5.8387959   17.7232751   12.2383387 
H     5.7638188   16.8484753   11.5912022 
N     7.0481253   13.9652411   14.0842992 
S     4.4418394   21.5370085   12.2531622 
O     3.0923321   21.1295471   11.8028492 
O     5.2695112   22.0971854   11.1586032 
O     4.4256768   22.3882291   13.4617861 
C    11.3197980   11.5837978   13.9209765 
C    12.7330282   11.5448805   14.1769484 
H    13.3445686   10.6498266   14.1477688 
C    13.1174015   12.8151925   14.4928569 
H    14.1076440   13.1636588   14.7635758 
C    11.9527551   13.6466928   14.3664609 
C    10.5545918   10.4472367   13.6510760 
C    11.2695962    9.1919213   13.3121811 
C    11.1916770    8.0562318   14.1311216 
H    10.6103334    8.0933655   15.0532205 
C    11.8672926    6.8853779   13.7860726 
H    11.8160637    6.0065591   14.4279948 
C    12.6269381    6.8412183   12.6149820 
C    12.7242985    7.9707693   11.7952357 
H    13.3267953    7.9367499   10.8873089 
C    12.0521776    9.1381981   12.1463206 
H    12.1224385   10.0185704   11.5061128 
N    10.8450680   12.8721321   14.0648116 
S    13.4488204    5.3236177   12.1194257 
O    14.7913042    5.7331144   11.6506875 
O    12.6042767    4.7685589   11.0352195 
O    13.4824174    4.4672376   13.3240841 
C     7.0801547   11.0344996   14.1443609 
C     7.0679501    9.6252311   13.8634449 
H     6.1783510    9.0052310   13.8452980 
C     8.3495178    9.2658299   13.5713012 
H     8.7174075    8.2899858   13.2756648 
C     9.1619499   10.4418882   13.7288171 
C     5.9233008   11.7870656   14.3539626 
C     4.6434327   11.0749894   14.5846086 
C     3.5713604   11.1926737   13.6862325 
H     3.6890431   11.7911863   12.7821295 
C     2.3663601   10.5371170   13.9299590 
H     1.5405896   10.6210376   13.2235943 
C     2.2205987    9.7557534   15.0798196 
C     3.2851911    9.6142349   15.9743510 
H     3.1697904    8.9926970   16.8621828 
C     4.4900544   10.2676671   15.7228746 
H     5.3189174   10.1596730   16.4238121 
N     8.3674393   11.5286383   14.0578014 
S     0.6389227    8.9875779   15.4421556 
O     0.9514782    7.7691684   16.2199595 
O    -0.1024032   10.0021690   16.2286938 
O     0.0151608    8.7066943   14.1309217 
O     8.9332698   13.4844515   12.1540378 
H     9.8459514   13.2847640   11.8620991 
H     8.3872458   12.7463432   11.8167696 
C     9.8146979   12.1495322   16.7081980 
C     9.6609532   11.9037781   18.2271176 
C     9.0946143   13.1708649   18.8745186 
C     7.6522654   13.3319918   18.3922758 
C     7.6252774   13.2212698   16.8474512 
C     9.6328151   14.5657470   16.8555564 
C     9.8991968   14.3733774   18.3704997 
H     9.4914663   11.2811935   16.1306045 
H    10.8565719   12.3665371   16.4549029 
H    10.6446995   11.6487767   18.6446605 
H     9.1367072   13.1047302   19.9698205 
H     7.2502812   14.3050380   18.7077706 
H     7.0064922   12.5530038   18.8204992 
H     7.2223829   12.2585184   16.5200522 
H     7.0126093   14.0178125   16.4225545 
H     8.9514045   15.4009031   16.6625641 
H    10.5695358   14.7555535   16.3299582 
H     9.6096209   15.2897388   18.9026896 
H    10.9723845   14.2132854   18.5498700 
N     9.0034746   13.3391941   16.2581568 
H     8.9914395   11.0521820   18.4158500

CoP(H2O)2
C    10.8362437   15.8454878   14.2293594 
C    10.8868058   17.2612219   13.9754756 
H    11.7756393   17.8760985   14.0661318 
C     9.6463519   17.6352181   13.5468967 
H     9.3199999   18.6201826   13.2324496 
C     8.8104110   16.4656817   13.6108233 
C    11.9621625   15.0668064   14.5169860 
C    13.2083865   15.7621695   14.9166372 
C    14.3666587   15.7034818   14.1269314 
H    14.3522574   15.1499318   13.1875646 
C    15.5267526   16.3709215   14.5182638 
H    16.4218802   16.3358135   13.8982623 
C    15.5383024   17.1056653   15.7059619 
C    14.3868533   17.1852906   16.4966852 
H    14.3953397   17.7701176   17.4166718 
C    13.2295286   16.5200862   16.1001031 
H    12.3314968   16.5772243   16.7165970 
Co    8.9978128   13.5040222   13.9816151 
N     9.5644670   15.3758955   13.9965221 
S    17.0434971   17.9159932   16.2537710 
O    16.6198526   19.2361178   16.7706371 
O    17.5900824   17.0310981   17.3097738 
O    17.9153478   18.0023031   15.0625640 
C     6.6505085   15.3417210   13.7708043 
C     5.2367685   15.3901212   14.0296246 
H     4.6194956   16.2767592   13.9338688 
C     4.8653868   14.1513993   14.4661826 
H     3.8815862   13.8248907   14.7838742 
C     6.0347480   13.3164797   14.4030412 
C     7.4231503   16.4630770   13.4541145 
C     6.7204582   17.7022640   13.0442442 
C     6.7764553   18.8701205   13.8194665 
H     7.3329259   18.8696842   14.7571673 
C     6.1030679   20.0226638   13.4153932 
H     6.1361886   20.9255731   14.0240693 
C     5.3657096   20.0167422   12.2292917 
C     5.2890608   18.8553253   11.4530622 
H     4.7024892   18.8501552   10.5342090 
C     5.9598261   17.7057352   11.8624105 
H     5.9047738   16.7998310   11.2574147 
N     7.1262142   14.0722499   14.0180278 
S     4.5476331   21.5111627   11.6634833 
O     3.2272333   21.0751820   11.1577946 
O     5.4261674   22.0458947   10.5961324 
O     4.4624730   22.3995031   12.8425851 
C    11.3412395   11.6612181   13.6954220 
C    12.7550528   11.6072949   13.9522368 
H    13.3693493   10.7187361   13.8555121 
C    13.1294822   12.8438438   14.3922531 
H    14.1141417   13.1645363   14.7132304 
C    11.9633193   13.6830049   14.3342333 
C    10.5614617   10.5385631   13.3975457 
C    11.2570799    9.2904542   13.0023756 
C    11.1976746    8.1368879   13.7986636 
H    10.6419354    8.1563164   14.7367077 
C    11.8668899    6.9749712   13.4154622 
H    11.8312114    6.0834384   14.0405531 
C    12.6039002    6.9571743   12.2293385 
C    12.6835911    8.1039920   11.4319150 
H    13.2698553    8.0905758   10.5129351 
C    12.0165878    9.2630036   11.8203365 
H    12.0747301   10.1574179   11.1986619 
N    10.8715814   12.9350740   13.9343816 
S    13.4208913    5.4514908   11.6922114 
O    14.7517599    5.8739809   11.2025548 
O    12.5559918    4.9101823   10.6171571 
O    13.4822213    4.5762997   12.8823749 
C     7.1543527   11.1537502   14.2258996 
C     7.1028929    9.7425375   13.9605348 
H     6.2162439    9.1257823   14.0593136 
C     8.3380006    9.3716807   13.5127465 
H     8.6586690    8.3887989   13.1863373 
C     9.1763374   10.5373580   13.5734256 
C     6.0357483   11.9276003   14.5495896 
C     4.7889424   11.2256374   14.9391449 
C     3.6366493   11.2882335   14.1414131 
H     3.6568562   11.8496265   13.2067592 
C     2.4747410   10.6163576   14.5196415 
H     1.5840486   10.6545732   13.8934559 
C     2.4558286    9.8738370   15.7023305 
C     3.6016831    9.7904158   16.5005899 
H     3.5875144    9.1990140   17.4162499 
C     4.7609904   10.4600305   16.1168775 
H     5.6547161   10.3988605   16.7393376 
N     8.4267071   11.6298539   13.9759623 
S     0.9475892    9.0585899   16.2346412 
O     1.3691755    7.7362344   16.7474400 
O     0.3920609    9.9371014   17.2912895 
O     0.0848428    8.9778045   15.0365174 
O     8.9608220   13.5765985   12.0388147 
O     9.0792139   13.4920156   15.9244455 
H     9.8648910   13.3961352   11.7069854 
H     8.4017892   12.8513490   11.6921064 
H     8.8638136   12.5902369   16.2408175 
H     8.3804818   14.0741656   16.2873245

CoP(OH�)(H2O)
C    10.8312597   15.8432143   14.2376866 
C    10.8845538   17.2639495   13.9953513 
H    11.7729781   17.8791348   14.0908017 
C     9.6442000   17.6397935   13.5695698 
H     9.3166107   18.6267813   13.2621635 
C     8.8112977   16.4637912   13.6235851 
C    11.9576543   15.0635247   14.5239119 
C    13.2051902   15.7597585   14.9202440 
C    14.3625503   15.7033648   14.1285218 
H    14.3468597   15.1482611   13.1899897 
C    15.5235310   16.3720915   14.5159613 
H    16.4172155   16.3368181   13.8937777 
C    15.5379306   17.1085995   15.7026008 
C    14.3882794   17.1867519   16.4961703 
H    14.3984655   17.7721531   17.4158711 
C    13.2311866   16.5185722   16.1032313 
H    12.3344679   16.5747620   16.7217307 
Co    8.9932760   13.5017389   14.0103186 
N     9.5653516   15.3707802   13.9932321 
S    17.0432020   17.9200721   16.2460009 
O    16.6214665   19.2413936   16.7623782 
O    17.5943228   17.0381810   17.3025843 
O    17.9136485   18.0056619   15.0532605 
C     6.6476391   15.3375519   13.7673410 
C     5.2316398   15.3947739   14.0334930 
H     4.6176080   16.2850484   13.9479535 
C     4.8585433   14.1541491   14.4615013 
H     3.8748199   13.8281817   14.7810201 
C     6.0309327   13.3184250   14.3852821 
C     7.4238184   16.4610846   13.4635621 
C     6.7218856   17.7018678   13.0558300 
C     6.7751966   18.8716068   13.8286664 
H     7.3303919   18.8723732   14.7671870 
C     6.1036224   20.0245583   13.4219395 
H     6.1363796   20.9283624   14.0294968 
C     5.3676812   20.0178683   12.2348332 
C     5.2916581   18.8549461   11.4605462 
H     4.7060261   18.8483492   10.5409714 
C     5.9623187   17.7062100   11.8727989 
H     5.9081290   16.7992305   11.2691119 
N     7.1193291   14.0673925   13.9939314 
S     4.5528168   21.5116609   11.6653924 
O     3.2331239   21.0773976   11.1554175 
O     5.4339191   22.0470348   10.5999822 
O     4.4637504   22.4018644   12.8432409 
C    11.3400698   11.6614251   13.7126077 
C    12.7568893   11.6044769   13.9671436 
H    13.3716263   10.7158226   13.8713427 
C    13.1319050   12.8427266   14.4013160 
H    14.1176934   13.1653512   14.7176584 
C    11.9607739   13.6792853   14.3426756 
C    10.5594718   10.5391397   13.4134441 
C    11.2568691    9.2911766   13.0182691 
C    11.2035242    8.1354977   13.8119313 
H    10.6502886    8.1524582   14.7514752 
C    11.8715837    6.9739986   13.4243021 
H    11.8383317    6.0811040   14.0477525 
C    12.6045211    6.9583843   12.2355736 
C    12.6804468    8.1071465   11.4404826 
H    13.2638742    8.0962412   10.5195451 
C    12.0126892    9.2643140   11.8335089 
H    12.0677868   10.1600484   11.2133493 
N    10.8687336   12.9335151   13.9475151 
S    13.4189558    5.4548512   11.6914100 
O    14.7489597    5.8771365   11.1981579 
O    12.5513536    4.9154644   10.6171173 
O    13.4846908    4.5748480   12.8782082 
C     7.1522871   11.1545764   14.2186892 
C     7.1010952    9.7382216   13.9692051 
H     6.2154955    9.1205484   14.0732286 
C     8.3385030    9.3647779   13.5305067 
H     8.6632894    8.3784803   13.2186144 
C     9.1723832   10.5373044   13.5810765 
C     6.0326836   11.9301596   14.5371334 
C     4.7866410   11.2293312   14.9323771 
C     3.6302712   11.2894245   14.1398366 
H     3.6469151   11.8503293   13.2047669 
C     2.4692525   10.6180141   14.5224242 
H     1.5764897   10.6555132   13.8990484 
C     2.4540882    9.8756409   15.7053279 
C     3.6025448    9.7950829   16.5002544 
H     3.5914215    9.2050543   17.4169670 
C     4.7599439   10.4657046   16.1118329 
H     5.6557184   10.4065700   16.7315029 
N     8.4190614   11.6335527   13.9591914 
S     0.9498023    9.0567094   16.2409275 
O     1.3754357    7.7347679   16.7524776 
O     0.3913049    9.9312216   17.2997767 
O     0.0838163    8.9730076   15.0448896 
O     8.9780606   13.5814623   11.9409187 
O     9.0173816   13.5021064   15.8761160 
H     9.8816875   13.3581614   11.6433599 
H     8.4132233   12.8588388   11.6050825 
H     8.9469552   12.5537731   16.0929146

CoP(OH�)(Pz)
C    10.8432046   15.8084418   14.2544289 
C    10.9044304   17.2276098   14.0085738 
H    11.7931486   17.8402174   14.1169077 
C     9.6711333   17.6072842   13.5646691 
H     9.3513141   18.5954430   13.2529440 
C     8.8324439   16.4352566   13.6099160 
C    11.9586669   15.0234126   14.5682488 
C    13.2041031   15.7165726   14.9776367 
C    14.3601877   15.6778964   14.1836048 
H    14.3449208   15.1383807   13.2360899 
C    15.5185081   16.3457015   14.5803260 
H    16.4113235   16.3256849   13.9562540 
C    15.5307703   17.0628232   15.7787464 
C    14.3821444   17.1222974   16.5753933 
H    14.3910453   17.6930432   17.5042224 
C    13.2273976   16.4553878   16.1728466 
H    12.3309772   16.4993908   16.7927706 
Co    8.9978464   13.4763062   14.0030299 
N     9.5778798   15.3428292   13.9942341 
S    17.0322346   17.8758586   16.3309644 
O    16.6018081   19.1845207   16.8715972 
O    17.5937145   16.9797953   17.3699090 
O    17.8977780   17.9890247   15.1369120 
C     6.6616678   15.3214841   13.7679315 
C     5.2442288   15.3831580   14.0264130 
H     4.6310660   16.2720634   13.9232916 
C     4.8671470   14.1492597   14.4704064 
H     3.8810314   13.8290515   14.7882170 
C     6.0390381   13.3109397   14.4142308 
C     7.4441105   16.4384769   13.4535965 
C     6.7485129   17.6864064   13.0569783 
C     6.8032173   18.8426603   13.8495635 
H     7.3565389   18.8263364   14.7891166 
C     6.1348936   20.0037471   13.4613442 
H     6.1682028   20.8969909   14.0842264 
C     5.4012228   20.0183303   12.2730789 
C     5.3257574   18.8692991   11.4782731 
H     4.7428471   18.8798179   10.5570085 
C     5.9930318   17.7120564   11.8721035 
H     5.9385300   16.8154657   11.2532573 
N     7.1292297   14.0569085   14.0263854 
S     4.5837146   21.5209533   11.7308114 
O     3.2542665   21.0964619   11.2380075 
O     5.4493001   22.0639214   10.6567352 
O     4.5167897   22.3992391   12.9188691 
C    11.3352082   11.6309857   13.7328718 
C    12.7556944   11.5704158   13.9739588 
H    13.3699511   10.6841155   13.8557309 
C    13.1340246   12.8009378   14.4259000 
H    14.1226561   13.1205681   14.7362324 
C    11.9600224   13.6375355   14.3900568 
C    10.5508088   10.5144209   13.4206381 
C    11.2422956    9.2700074   13.0056991 
C    11.2010278    8.1084955   13.7911991 
H    10.6611758    8.1171454   14.7386449 
C    11.8650630    6.9511064   13.3847961 
H    11.8425445    6.0533305   14.0015421 
C    12.5802092    6.9456018   12.1852667 
C    12.6411891    8.0997459   11.3966369 
H    13.2088551    8.0960446   10.4658666 
C    11.9785433    9.2532832   11.8085805 
H    12.0211731   10.1536078   11.1941952 
N    10.8673098   12.8929060   14.0055124 
S    13.3914742    5.4480500   11.6202132 
O    14.7147996    5.8776712   11.1156404 
O    12.5132517    4.9148868   10.5515569 
O    13.4727053    4.5589958   12.7993954 
C     7.1529239   11.1407529   14.2491601 
C     7.0934318    9.7235489   14.0011004 
H     6.2065819    9.1092054   14.1146162 
C     8.3246712    9.3446373   13.5494785 
H     8.6426541    8.3569982   13.2344189 
C     9.1635299   10.5146222   13.5912979 
C     6.0403514   11.9231824   14.5773240 
C     4.7952499   11.2274619   14.9833298 
C     3.6378072   11.2777795   14.1919096 
H     3.6522439   11.8292581   13.2512882 
C     2.4790577   10.6071757   14.5825241 
H     1.5852232   10.6364782   13.9603017 
C     2.4677449    9.8758206   15.7722683 
C     3.6173795    9.8057576   16.5665914 
H     3.6089540    9.2245166   17.4888568 
C     4.7725608   10.4756407   16.1702118 
H     5.6695440   10.4238359   16.7888040 
N     8.4184701   11.6100388   13.9811322 
S     0.9658553    9.0587624   16.3173435 
O     1.3941683    7.7411169   16.8375113 
O     0.4100049    9.9410429   17.3710573 
O     0.0967053    8.9654829   15.1242981 
O     8.9935561   13.5290050   12.1126607 
H     8.7909588   12.6091323   11.8616476 
C     9.4978363   12.4274169   16.6624437 
C     9.4931187   12.4291927   18.0549263 
C     8.5263179   14.4879330   18.0685550 
C     8.5188483   14.5072562   16.6760658 
N     9.0077384   13.4716286   15.9686344 
H     9.8939307   11.5881655   16.0965876 
H     9.8941385   11.5724117   18.5991478 
H     8.1269249   15.3380970   18.6242174 
H     8.1215762   15.3531353   16.1210752 
N     9.0104430   13.4542013   18.7740275

CoP(OH�)(Py)
C    10.8468696   15.8018123   14.2665704 
C    10.9069691   17.2232986   14.0294857 
H    11.7945042   17.8368819   14.1424723 
C     9.6740987   17.6032546   13.5852998 
H     9.3533612   18.5925968   13.2781985 
C     8.8382916   16.4283359   13.6219778 
C    11.9652484   15.0163777   14.5687869 
C    13.2095176   15.7078785   14.9827660 
C    14.3717805   15.6633374   14.1976763 
H    14.3631680   15.1183940   13.2532167 
C    15.5278840   16.3326735   14.5982458 
H    16.4248306   16.3078703   13.9802813 
C    15.5323696   17.0584634   15.7915398 
C    14.3782058   17.1234232   16.5798502 
H    14.3801766   17.7006837   17.5047219 
C    13.2261883   16.4541611   16.1737283 
H    12.3254129   16.5023857   16.7869188 
Co    9.0057988   13.4641620   14.0001632 
N     9.5830410   15.3352593   14.0037701 
S    17.0289657   17.8782802   16.3464031 
O    16.5947576   19.1952321   16.8636591 
O    17.5802837   16.9978479   17.4041107 
O    17.9057715   17.9734812   15.1589893 
C     6.6683031   15.3077812   13.7522971 
C     5.2525502   15.3675620   14.0109543 
H     4.6385219   16.2559256   13.9080711 
C     4.8766956   14.1328969   14.4557395 
H     3.8909143   13.8134058   14.7752062 
C     6.0459320   13.2939095   14.3984676 
C     7.4514970   16.4282622   13.4508903 
C     6.7556783   17.6750311   13.0514229 
C     6.8037114   18.8320665   13.8434543 
H     7.3514606   18.8172077   14.7862444 
C     6.1370588   19.9923948   13.4499710 
H     6.1660844   20.8865019   14.0717955 
C     5.4111219   20.0055464   12.2569296 
C     5.3408299   18.8554642   11.4632218 
H     4.7637839   18.8650528   10.5383160 
C     6.0069371   17.6993651   11.8621293 
H     5.9571299   16.8024535   11.2432624 
N     7.1379931   14.0387152   14.0036956 
S     4.6001826   21.5081349   11.7053506 
O     3.2755442   21.0841262   11.1993007 
O     5.4770552   22.0496902   10.6396820 
O     4.5217001   22.3879361   12.8916700 
C    11.3408355   11.6292307   13.7108902 
C    12.7609688   11.5658002   13.9552061 
H    13.3743095   10.6787351   13.8383569 
C    13.1403096   12.7947129   14.4108175 
H    14.1283758   13.1118354   14.7255297 
C    11.9675520   13.6325025   14.3749557 
C    10.5554192   10.5098851   13.4111503 
C    11.2472823    9.2639919   13.0018056 
C    11.2048556    8.1051355   13.7917125 
H    10.6646869    8.1184956   14.7389153 
C    11.8681023    6.9453829   13.3909442 
H    11.8438390    6.0501818   14.0113863 
C    12.5852674    6.9344776   12.1925852 
C    12.6493756    8.0860685   11.4005368 
H    13.2197935    8.0784293   10.4715473 
C    11.9867818    9.2417666   11.8067210 
H    12.0328546   10.1402610   11.1898841 
N    10.8748100   12.8922307   13.9817170 
S    13.3932382    5.4332680   11.6330856 
O    14.7126793    5.8591933   11.1151968 
O    12.5072904    4.8912242   10.5752054 
O    13.4837943    4.5528243   12.8181628 
C     7.1648507   11.1257073   14.2588672 
C     7.1041655    9.7069026   14.0082774 
H     6.2175294    9.0918526   14.1202507 
C     8.3350473    9.3322532   13.5539184 
H     8.6544438    8.3462034   13.2351272 
C     9.1704912   10.5071233   13.5955153 
C     6.0485328   11.9081908   14.5754578 
C     4.8035773   11.2148426   14.9838151 
C     3.6429571   11.2687603   14.1971160 
H     3.6556003   11.8194458   13.2559754 
C     2.4830652   10.6032580   14.5926088 
H     1.5869369   10.6362298   13.9738711 
C     2.4733812    9.8721863   15.7825650 
C     3.6267323    9.7959349   16.5710787 
H     3.6203171    9.2137424   17.4927827 
C     4.7828712   10.4611284   16.1697972 
H     5.6828899   10.4048262   16.7834555 
N     8.4272420   11.5955484   13.9942375 
S     0.9703272    9.0624472   16.3347342 
O     1.3933570    7.7385528   16.8434827 
O     0.4283056    9.9416539   17.3982915 
O     0.0911630    8.9823074   15.1480730 
O     9.0226910   13.4579291   12.1029754 
H     8.0819772   13.5844570   11.8817512 
C     9.5602833   12.4256999   16.6627838 
C     9.5805685   12.3820214   18.0525141 
C     9.0230132   13.4382626   18.7731975 
C     8.4648010   14.5038428   18.0668442 
C     8.4841126   14.4785731   16.6767510 
N     9.0218414   13.4566327   15.9817236 
H     9.0236139   13.4313012   19.8632437 
H     9.9815629   11.6195778   16.0673353 
H    10.0299240   11.5253598   18.5531283 
H     8.0161930   15.3540009   18.5790756 
H     8.0615038   15.2920723   16.0923478

CoP(OH�)(Mi)
C    10.8468696   15.8018123   14.2665704 
C    10.9069691   17.2232986   14.0294857 
H    11.7945042   17.8368819   14.1424723 
C     9.6740987   17.6032546   13.5852998 
H     9.3533612   18.5925968   13.2781985 
C     8.8382916   16.4283359   13.6219778 
C    11.9652484   15.0163777   14.5687869 
C    13.2095176   15.7078785   14.9827660 
C    14.3717805   15.6633374   14.1976763 
H    14.3631680   15.1183940   13.2532167 
C    15.5278840   16.3326735   14.5982458 
H    16.4248306   16.3078703   13.9802813 
C    15.5323696   17.0584634   15.7915398 
C    14.3782058   17.1234232   16.5798502 
H    14.3801766   17.7006837   17.5047219 
C    13.2261883   16.4541611   16.1737283 
H    12.3254129   16.5023857   16.7869188 
Co    9.0057988   13.4641620   14.0001632 
N     9.5830410   15.3352593   14.0037701 
S    17.0289657   17.8782802   16.3464031 
O    16.5947576   19.1952321   16.8636591 
O    17.5802837   16.9978479   17.4041107 
O    17.9057715   17.9734812   15.1589893 
C     6.6683031   15.3077812   13.7522971 
C     5.2525502   15.3675620   14.0109543 
H     4.6385219   16.2559256   13.9080711 
C     4.8766956   14.1328969   14.4557395 
H     3.8909143   13.8134058   14.7752062 
C     6.0459320   13.2939095   14.3984676 
C     7.4514970   16.4282622   13.4508903 
C     6.7556783   17.6750311   13.0514229 
C     6.8037114   18.8320665   13.8434543 
H     7.3514606   18.8172077   14.7862444 
C     6.1370588   19.9923948   13.4499710 
H     6.1660844   20.8865019   14.0717955 
C     5.4111219   20.0055464   12.2569296 
C     5.3408299   18.8554642   11.4632218 
H     4.7637839   18.8650528   10.5383160 
C     6.0069371   17.6993651   11.8621293 
H     5.9571299   16.8024535   11.2432624 
N     7.1379931   14.0387152   14.0036956 
S     4.6001826   21.5081349   11.7053506 
O     3.2755442   21.0841262   11.1993007 
O     5.4770552   22.0496902   10.6396820 
O     4.5217001   22.3879361   12.8916700 
C    11.3408355   11.6292307   13.7108902 
C    12.7609688   11.5658002   13.9552061 
H    13.3743095   10.6787351   13.8383569 
C    13.1403096   12.7947129   14.4108175 
H    14.1283758   13.1118354   14.7255297 
C    11.9675520   13.6325025   14.3749557 
C    10.5554192   10.5098851   13.4111503 
C    11.2472823    9.2639919   13.0018056 
C    11.2048556    8.1051355   13.7917125 
H    10.6646869    8.1184956   14.7389153 
C    11.8681023    6.9453829   13.3909442 
H    11.8438390    6.0501818   14.0113863 
C    12.5852674    6.9344776   12.1925852 
C    12.6493756    8.0860685   11.4005368 
H    13.2197935    8.0784293   10.4715473 
C    11.9867818    9.2417666   11.8067210 
H    12.0328546   10.1402610   11.1898841 
N    10.8748100   12.8922307   13.9817170 
S    13.3932382    5.4332680   11.6330856 
O    14.7126793    5.8591933   11.1151968 
O    12.5072904    4.8912242   10.5752054 
O    13.4837943    4.5528243   12.8181628 
C     7.1648507   11.1257073   14.2588672 
C     7.1041655    9.7069026   14.0082774 
H     6.2175294    9.0918526   14.1202507 
C     8.3350473    9.3322532   13.5539184 
H     8.6544438    8.3462034   13.2351272 
C     9.1704912   10.5071233   13.5955153 
C     6.0485328   11.9081908   14.5754578 
C     4.8035773   11.2148426   14.9838151 
C     3.6429571   11.2687603   14.1971160 
H     3.6556003   11.8194458   13.2559754 
C     2.4830652   10.6032580   14.5926088 
H     1.5869369   10.6362298   13.9738711 
C     2.4733812    9.8721863   15.7825650 
C     3.6267323    9.7959349   16.5710787 
H     3.6203171    9.2137424   17.4927827 
C     4.7828712   10.4611284   16.1697972 
H     5.6828899   10.4048262   16.7834555 
N     8.4272420   11.5955484   13.9942375 
S     0.9703272    9.0624472   16.3347342 
O     1.3933570    7.7385528   16.8434827 
O     0.4283056    9.9416539   17.3982915 
O     0.0911630    8.9823074   15.1480730 
O     9.0226910   13.4579291   12.1029754 
H     8.0819772   13.5844570   11.8817512 
C     9.5602833   12.4256999   16.6627838 
C     9.5805685   12.3820214   18.0525141 
C     9.0230132   13.4382626   18.7731975 
C     8.4648010   14.5038428   18.0668442 
C     8.4841126   14.4785731   16.6767510 
N     9.0218414   13.4566327   15.9817236 
H     9.0236139   13.4313012   19.8632437 
H     9.9815629   11.6195778   16.0673353 
H    10.0299240   11.5253598   18.5531283 
H     8.0161930   15.3540009   18.5790756 
H     8.0615038   15.2920723   16.0923478

CoP(OH�)(Dp)
C    10.8200354   15.8238448   14.2532855 
C    10.8715204   17.2467483   14.0231564 
H    11.7547102   17.8655019   14.1420776 
C     9.6374848   17.6200122   13.5760633 
H     9.3112663   18.6085792   13.2719974 
C     8.8099328   16.4386989   13.6023145 
C    11.9421258   15.0445974   14.5575070 
C    13.1812812   15.7411116   14.9785246 
C    14.3439013   15.7092113   14.1933424 
H    14.3375605   15.1728479   13.2439488 
C    15.4975028   16.3786978   14.6008256 
H    16.3953493   16.3628841   13.9839187 
C    15.4989722   17.0922542   15.8013939 
C    14.3437395   17.1465926   16.5890545 
H    14.3438322   17.7149668   17.5194394 
C    13.1941950   16.4770013   16.1760228 
H    12.2927919   16.5157174   16.7890107 
Co    8.9960821   13.4776979   13.9631656 
N     9.5613590   15.3492025   13.9819809 
S    16.9944143   17.9060889   16.3674919 
O    16.5601216   19.2192342   16.8943425 
O    17.5416736   17.0163304   17.4195597 
O    17.8754642   18.0102488   15.1838978 
C     6.6477965   15.3014974   13.7133109 
C     5.2288785   15.3529313   13.9694772 
H     4.6086926   16.2372325   13.8680819 
C     4.8612530   14.1157220   14.4123312 
H     3.8776179   13.7881557   14.7304401 
C     6.0396266   13.2865473   14.3560456 
C     7.4242767   16.4299210   13.4243986 
C     6.7208988   17.6764419   13.0375074 
C     6.7608674   18.8253054   13.8420999 
H     7.3095649   18.8039463   14.7842329 
C     6.0846434   19.9849125   13.4629526 
H     6.1070736   20.8719460   14.0952097 
C     5.3563933   20.0058505   12.2714399 
C     5.2939547   18.8641055   11.4649890 
H     4.7145570   18.8792164   10.5415530 
C     5.9697918   17.7088144   11.8497582 
H     5.9257024   16.8182629   11.2214154 
N     7.1239718   14.0383440   13.9628005 
S     4.5299371   21.5068012   11.7393201 
O     3.2027464   21.0778935   11.2438655 
O     5.3914758   22.0623637   10.6682976 
O     4.4578447   22.3775598   12.9327433 
C    11.3455080   11.6524395   13.6890693 
C    12.7623062   11.5985978   13.9461786 
H    13.3826064   10.7157611   13.8330849 
C    13.1301135   12.8305944   14.4047723 
H    14.1139416   13.1531323   14.7273619 
C    11.9545412   13.6618926   14.3588955 
C    10.5688930   10.5297697   13.3790034 
C    11.2725221    9.2855308   12.9837931 
C    11.2337706    8.1342330   13.7847092 
H    10.6857458    8.1525949   14.7273198 
C    11.9092558    6.9758313   13.4005815 
H    11.8878150    6.0867209   14.0298863 
C    12.6348244    6.9586755   12.2073892 
C    12.6951170    8.1027299   11.4041045 
H    13.2717753    8.0902496   10.4789265 
C    12.0203768    9.2570016   11.7941669 
H    12.0633223   10.1493431   11.1682120 
N    10.8678492   12.9154478   13.9540880 
S    13.4611282    5.4596090   11.6694997 
O    14.7890007    5.8902471   11.1774386 
O    12.6005127    4.9090974   10.5951744 
O    13.5316427    4.5839029   12.8593671 
C     7.1732335   11.1264806   14.2094963 
C     7.1213585    9.7064602   13.9607128 
H     6.2386382    9.0859880   14.0742067 
C     8.3543438    9.3389551   13.5063382 
H     8.6810144    8.3544716   13.1899933 
C     9.1817250   10.5202792   13.5480928 
C     6.0532226   11.9006103   14.5327455 
C     4.8182441   11.1974069   14.9549181 
C     3.6489079   11.2369779   14.1801967 
H     3.6463879   11.7845213   13.2372162 
C     2.4998095   10.5610890   14.5896386 
H     1.5968769   10.5827640   13.9803748 
C     2.5094742    9.8335451   15.7818228 
C     3.6712106    9.7721304   16.5592540 
H     3.6795446    9.1930570   17.4830023 
C     4.8163445   10.4481375   16.1441552 
H     5.7228454   10.4040722   16.7492694 
N     8.4305811   11.6049602   13.9396197 
S     1.0191837    9.0119824   16.3504016 
O     1.4609723    7.7014905   16.8775011 
O     0.4683711    9.8995694   17.4025188 
O     0.1371454    8.9023651   15.1679796 
O     8.9752947   13.5116262   12.0599422 
H     9.9201096   13.4204832   11.8398298 
C     9.5161420   12.4171767   16.6310764 
C     9.5366674   12.3497337   18.0092402 
C     8.4255951   14.4839398   18.0404080 
C     8.4540799   14.4614077   16.6605571 
N     8.9860687   13.4500682   15.9410092 
H     9.9411929   11.6096635   16.0391756 
H     9.9859494   11.4779699   18.4783528 
H     7.9759267   15.3411866   18.5352498 
H     8.0339623   15.2881351   16.0919535 
C     8.9770046   13.4036050   18.7797271 
N     8.9697787   13.3792231   20.1365652 
C     9.5562064   12.2518695   20.8527532 
H    10.6298431   12.1474094   20.6289315 
H     9.4428875   12.4186417   21.9276109 
H     9.0533661   11.3066200   20.5938888 
C     8.3859146   14.4853369   20.8869044 
H     8.9083966   15.4329512   20.6796524 
H     7.3194004   14.6155433   20.6443157 
H     8.4720968   14.2715216   21.9559452

CoP(OH�)(Da)
C    10.8143062   15.7853993   14.1536382 
C    10.8497495   17.1980626   13.8751640 
H    11.7459926   17.8092192   13.8717707 
C     9.5739441   17.5713277   13.5754482 
H     9.2157672   18.5530704   13.2864455 
C     8.7516505   16.3963841   13.7234648 
C    11.9541889   15.0268656   14.4329227 
C    13.2123128   15.7381704   14.7628375 
C    14.3631745   15.6201226   13.9689684 
H    14.3330927   15.0130849   13.0633717 
C    15.5376957   16.2887726   14.3142168 
H    16.4265553   16.2045726   13.6896563 
C    15.5726763   17.0855924   15.4609607 
C    14.4293680   17.2268384   16.2544376 
H    14.4552941   17.8597811   17.1416750 
C    13.2591815   16.5599012   15.9023765 
H    12.3680388   16.6691172   16.5216359 
Co    8.9472023   13.4198088   14.0849518 
N     9.5287472   15.3059355   14.0504955 
S    17.0960318   17.8928651   15.9587658 
O    16.6979732   19.2302047   16.4520772 
O    17.6560064   17.0286758   17.0253951 
O    17.9456599   17.9411525   14.7493826 
C     6.5865642   15.2639635   13.8775007 
C     5.1570718   15.3016221   14.0573932 
H     4.5474450   16.1976081   14.0144251 
C     4.7582819   14.0253290   14.3204816 
H     3.7560622   13.6695885   14.5310070 
C     5.9370621   13.2005452   14.2502386 
C     7.3600961   16.4017448   13.6386421 
C     6.6581509   17.6670391   13.3064528 
C     6.7315600   18.7910993   14.1419600 
H     7.3005509   18.7353709   15.0708987 
C     6.0694576   19.9727702   13.8059733 
H     6.1185636   20.8415518   14.4617165 
C     5.3254624   20.0406835   12.6261254 
C     5.2339192   18.9245738   11.7871518 
H     4.6452702   18.9768320   10.8708861 
C     5.8942759   17.7475820   12.1291938 
H     5.8285631   16.8780617   11.4739201 
N     7.0551077   13.9797486   14.0341988 
S     4.5141837   21.5680336   12.1457651 
O     3.1631416   21.1744882   11.6863645 
O     5.3524427   22.1238609   11.0566889 
O     4.4975422   22.4193492   13.3547750 
C    11.3103511   11.5822535   13.8885008 
C    12.7252920   11.5354708   14.1458497 
H    13.3360747   10.6402240   14.1031668 
C    13.1094763   12.7995371   14.4855063 
H    14.0990675   13.1429189   14.7654169 
C    11.9418796   13.6329367   14.3715566 
C    10.5429211   10.4518365   13.5972851 
C    11.2562205    9.2023325   13.2358382 
C    11.1716794    8.0490598   14.0297950 
H    10.5830620    8.0689763   14.9477900 
C    11.8486829    6.8842912   13.6673592 
H    11.7913516    5.9928427   14.2911676 
C    12.6196766    6.8628761   12.5029716 
C    12.7240454    8.0086070   11.7068098 
H    13.3350326    7.9920866   10.8040161 
C    12.0483748    9.1689516   12.0752625 
H    12.1238114   10.0620914   11.4535115 
N    10.8348206   12.8634140   14.0649522 
S    13.4451778    5.3551875   11.9872766 
O    14.7867755    5.7728096   11.5222016 
O    12.6027300    4.8088760   10.8964383 
O    13.4829298    4.4830704   13.1810075 
C     7.0833917   11.0496607   14.1109137 
C     7.0555978    9.6393077   13.8158655 
H     6.1615383    9.0251855   13.7992061 
C     8.3323565    9.2759560   13.5090515 
H     8.6924386    8.3005386   13.2016101 
C     9.1510016   10.4500797   13.6782171 
C     5.9295785   11.8077399   14.3284586 
C     4.6656225   11.0897049   14.6206136 
C     3.5400932   11.1835437   13.7884401 
H     3.5916597   11.7799318   12.8767456 
C     2.3626770   10.5041455   14.1035503 
H     1.4936305   10.5702013   13.4495515 
C     2.2992919    9.7193767   15.2572576 
C     3.4177624    9.6024119   16.0894602 
H     3.3716099    8.9792342   16.9828505 
C     4.5897971   10.2810157   15.7684655 
H     5.4608239   10.1909399   16.4188479 
N     8.3689709   11.5326256   14.0274378 
S     0.7747966    8.8888759   15.7138005 
O     1.1770185    7.5400996   16.1717602 
O     0.1962847    9.7158610   16.7997375 
O    -0.0607762    8.8694752   14.4939766 
O     8.9347797   13.4424947   12.1884311 
H     9.8771164   13.3090655   11.9762214 
C     9.7394037   12.1628328   16.7536577 
C     9.6707875   12.0351361   18.3035562 
C     7.6300453   13.2572933   18.4159349 
C     7.5860663   13.2520874   16.8594973 
C     9.5958358   14.5677829   16.8862641 
C     9.7077541   14.4196953   18.4335304 
H     9.3251714   11.2798441   16.2567640 
H    10.7724179   12.2942069   16.4179628 
H    10.6833524   11.9441384   18.7211747 
H     7.1571124   14.1661575   18.8132227 
H     7.0858573   12.3898686   18.8157411 
H     7.1439683   12.3269465   16.4778327 
H     7.0012126   14.0959323   16.4815438 
H     8.9837406   15.4318918   16.6034977 
H    10.5856252   14.6862171   16.4374063 
H     9.2657144   15.2934647   18.9322449 
H    10.7612256   14.3506000   18.7391682 
N     8.9626145   13.3542698   16.2904393 
H     9.1022217   11.1410402   18.5972352 
N     9.0159559   13.2089740   18.9030399

CoP(OH�)(Qi)
C    10.8113175   15.7812235   14.1406875 
C    10.8368327   17.1951817   13.8673165 
H    11.7312288   17.8086786   13.8482063 
C     9.5539776   17.5663391   13.5975275 
H     9.1859190   18.5483352   13.3217838 
C     8.7389726   16.3878788   13.7577480 
C    11.9586279   15.0283106   14.4017124 
C    13.2191934   15.7485126   14.7059458 
C    14.3521180   15.6508123   13.8846568 
H    14.3081603   15.0510295   12.9747323 
C    15.5275051   16.3293637   14.2093624 
H    16.4028562   16.2605268   13.5640263 
C    15.5804346   17.1159257   15.3623259 
C    14.4543417   17.2360972   16.1837796 
H    14.4932486   17.8608328   17.0764165 
C    13.2841071   16.5591036   15.8526569 
H    12.4067556   16.6509975   16.4939687 
Co    8.9495504   13.4097645   14.1274521 
N     9.5256638   15.2975153   14.0602746 
S    17.1018939   17.9441595   15.8322862 
O    16.6968952   19.2907033   16.2943274 
O    17.6735224   17.1117321   16.9177622 
O    17.9450313   17.9691179   14.6177730 
C     6.5803590   15.2514438   13.9503125 
C     5.1496302   15.2816449   14.1240543 
H     4.5366654   16.1756016   14.0868324 
C     4.7545612   14.0004909   14.3656068 
H     3.7524979   13.6355962   14.5608671 
C     5.9389525   13.1829190   14.2977351 
C     7.3464115   16.3913694   13.7026090 
C     6.6344647   17.6532304   13.3773374 
C     6.7011876   18.7763718   14.2141724 
H     7.2770709   18.7256169   15.1391369 
C     6.0218050   19.9505829   13.8852955 
H     6.0643062   20.8182606   14.5429947 
C     5.2678517   20.0114199   12.7113700 
C     5.1868446   18.8969702   11.8690808 
H     4.5915363   18.9432722   10.9568642 
C     5.8644679   17.7279948   12.2038510 
H     5.8057955   16.8588783   11.5474299 
N     7.0548450   13.9689302   14.1015511 
S     4.4234862   21.5249874   12.2437774 
O     3.0733070   21.1073633   11.8034164 
O     5.2348095   22.0973247   11.1429946 
O     4.4083914   22.3746099   13.4539428 
C    11.3194436   11.5783067   13.9202768 
C    12.7449345   11.5416079   14.1300796 
H    13.3594887   10.6494336   14.0760898 
C    13.1308563   12.8110502   14.4414302 
H    14.1265650   13.1666303   14.6815599 
C    11.9502462   13.6338697   14.3581848 
C    10.5544232   10.4392332   13.6611712 
C    11.2666300    9.1878654   13.3017748 
C    11.2193597    8.0492081   14.1188318 
H    10.6633818    8.0810319   15.0566661 
C    11.8898852    6.8817893   13.7513350 
H    11.8606788    6.0003593   14.3909443 
C    12.6165907    6.8440535   12.5594436 
C    12.6839819    7.9761635   11.7400295 
H    13.2597069    7.9475667   10.8146480 
C    12.0151011    9.1386015   12.1131458 
H    12.0601991   10.0211049   11.4736643 
N    10.8417549   12.8546132   14.0998597 
S    13.4347929    5.3345124   12.0384651 
O    14.7759227    5.7492968   11.5691288 
O    12.5870442    4.7926102   10.9496724 
O    13.4746414    4.4603357   13.2305662 
C     7.0872203   11.0317332   14.1663062 
C     7.0702049    9.6156884   13.9109862 
H     6.1801299    8.9956949   13.9090430 
C     8.3509687    9.2493228   13.6225763 
H     8.7178316    8.2667484   13.3477364 
C     9.1633855   10.4301746   13.7561513 
C     5.9319776   11.7903440   14.3614943 
C     4.6480195   11.0808763   14.5838951 
C     3.5924884   11.1730623   13.6634137 
H     3.7251280   11.7537401   12.7497152 
C     2.3847600   10.5177909   13.8972121 
H     1.5719113   10.5836423   13.1740469 
C     2.2198527    9.7589438   15.0592926 
C     3.2675608    9.6422490   15.9773878 
H     3.1379778    9.0381900   16.8753707 
C     4.4734224   10.2977946   15.7361399 
H     5.2895516   10.2093031   16.4544932 
N     8.3739772   11.5217757   14.0731346 
S     0.6376750    8.9877135   15.4084514 
O     0.9468791    7.7653671   16.1823095 
O    -0.1119242    9.9954879   16.1965890 
O     0.0203261    8.7114978   14.0928369 
O     8.9468327   13.4516446   12.2296224 
H     8.6449845   12.5541980   11.9964325 
C     9.7866942   12.1639852   16.7842761 
C     9.6835805   11.9546078   18.3152669 
C     9.0807848   13.2166819   18.9447153 
C     7.6340193   13.3419877   18.4573002 
C     7.6218075   13.2482980   16.9105216 
C     9.6345035   14.5755988   16.9082085 
C     9.8607071   14.4355987   18.4359764 
H     9.4197627   11.2916437   16.2353103 
H    10.8247072   12.3396779   16.4844251 
H    10.6827985   11.7523570   18.7270507 
H     9.1194792   13.1612412   20.0413906 
H     7.2070390   14.3007983   18.7864673 
H     7.0109762   12.5426150   18.8834754 
H     7.2077360   12.2924328   16.5726453 
H     7.0165739   14.0498011   16.4792233 
H     8.9804424   15.4226268   16.6697953 
H    10.5853318   14.7301142   16.3933131 
H     9.5248160   15.3493151   18.9465272 
H    10.9321907   14.3132721   18.6541653 
N     8.9961132   13.3534977   16.3289966 
H     9.0519051   11.0837334   18.5469544
